# Supplementary material for: Translational Strategies to Target Metastatic Bone Disease
Source: Cells. 2022 Apr 12;11(8):1309. doi: 10.3390/cells11081309 (PMC9030480; doi:10.3390/cells11081309)
Supplement: Supplementary file 1 [file cells-11-01309-s001.zip]

Archive with 1 entries (1 files):
- cells-1582863-supplementary.pdf
